# Supplementary material for: Neanderthal and Denisovan Glutamate Dehydrogenase 2 Evolution and Clinical Significance
Source: Int J Mol Sci. 2025 May 1;26(9):4322. doi: 10.3390/ijms26094322 (PMC12072557; doi:10.3390/ijms26094322)
Supplement: Supplementary file 1 [file ijms-26-04322-s001.zip]

Archive with 3 entries (3 files):
- glud1_paper.fa
- glud2_paper.fasta
- SupplementaryMaterials2.pdf
