# Supplementary material for: Neanderthal and Denisovan Glutamate Dehydrogenase 2 Evolution and Clinical Significance
Source: Int J Mol Sci. 2025 May 1;26(9):4322. doi: 10.3390/ijms26094322 (PMC12072557; doi:10.3390/ijms26094322)
Supplement: Supplementary file 1 [file ijms-26-04322-s001.zip › glud1_paper.fa]

>Ancestor
ATGTACCGCTACCTGGGCGAAGCGCTGTTGCTGTCCCGGGCCGGGCCCGCTGCCCTGGGCTCGGCGTCCACC
GACTCGGCCGCGTTGCTGGGCTGGGCCCGGGGACAGCCCGCCGCCGCCCCGCAGCCGGGGCTGGCATTGGCC
GCCCGGCGCCACTACAGCGAGGCGGTGGCCGACCGCGAGGACGACCCCAACTTCTTCAAGATGGTGGAGGGC
TTCTTCGATCGCGGCGCCAGCATCGTGGAGGACAAGCTGGTGGAGGACCTGAGGACCCGGGAGAGCGAGGAG
CAGAAGCGGAACCGGGTGCGCGGCATCCTGCGGATCATCAAGCCCTGCAACCATGTGCTGAGTCTCTCCTTC
CCCATCCGGCGCGACGACGGCTCCTGGGAGGTCATCGAAGGCTACCGGGCCCAGCACAGCCAGCACCGCACG
CCCTGCAAGGGAGGTATCCGTTACAGCACTGATGTGAGTGTAGATGAAGTAAAAGCTTTGGCTTCTCTGATG
ACATACAAGTGTGCAGTGGTTGATGTGCCGTTTGGGGGTGCTAAAGCTGGTGTTAAGATCAATCCCAAGAAC
TATACCGATAATGAATTGGAAAAGATCACAAGGAGGTTCACCATGGAGCTAGCAAAAAAGGGCTTTATTGGT
CCTGGCATTGATGTGCCTGCTCCAGACATGAGCACAGGTGAGCGGGAGATGTCCTGGATCGCTGATACCTAT
GCCAGCACCATAGGGCACTATGATATTAATGCACACGCCTGTGTTACTGGTAAACCCATCAGCCAAGGGGGA
ATCCATGGACGCATCTCTGCTACTGGCCGTGGTGTCTTCCATGGGATTGAAAATTTCATCAATGAAGCTTCT
TACATGAGCATTTTAGGAATGACACCAGGGTTTGGAGATAAAACATTTGTTGTTCAGGGATTTGGTAATGTG
GGCCTACACTCTATGAGATATTTACATCGTTTTGGTGCTAAATGTATTGCTGTTGGTGAGTCTGATGGGAGT
ATATGGAATCCAGATGGTATTGACCCAAAGGAACTGGAAGACTTCAAATTGCAACATGGGTCCATTCTGGGC
TTCCCCAAGGCAAAGCCCTATGAAGGAAGCATCTTGGAGGCCGACTGTGACATACTGATCCCAGCTGCCAGT
GAGAAGCAGTTGACCAAATCCAACGCACCCAGAGTCAAAGCCAAGATCATTGCTGAAGGTGCCAATGGGCCA
ACAACTCCAGAAGCTGACAAGATCTTCCTGGAGAGAAACATTATGGTTATTCCAGATCTCTACTTGAATGCT
GGAGGAGTGACAGTATCTTACTTTGAGTGGCTGAAGAATCTAAATCATGTCAGCTATGGCCGTTTGACCTTC
AAATATGAAAGGGATTCTAACTACCACTTGCTCATGTCTGTTCAAGAGAGTTTAGAAAGAAAATTTGGAAAG
CATGGTGGAACTATTCCCATTGTACCCACGGCAGAGTTCCAAGACAGGATATCGGGTGCATCTGAGAAAGAC
ATCGTGCACTCTGGCTTGGCATACACAATGGAGCGTTCTGCCAGGCAAATTATGCGCACAGCCATGAAGTAT
AACCTGGGATTGGACCTGAGAACAGCTGCCTATGTTAATGCCATTGAGAAAGTCTTCAAAGTGTACAATGAA
GCTGGTGTGACCTTCACATAG
>XM_001137904.6/Pan troglodytes
ATGTACCGCTACCTGGGCGAAGCGCTGTTGCTGTCCCGGGCCGGGCCCGCTGCCCTGGGCTCGGCGTCCGCC
GACTCGGCCGCGTTGCTGGGCTGGGCCCGGGGACAGCCCGCCGCCGCCCCGCAGCCGGGGCTGGCATTGGCC
GCCCGGCGCCACTACAGCGAGGCGGTGGCCGACCGCGAGGACGACCCCAACTTCTTCAAGATGGTGGAGGGC
TTCTTCGATCGCGGCGCCAGCATCGTGGAGGACAAGCTGGTGGAGGACCTGAGGACCCGGGAGAGCGAGGAG
CAGAAGCGGAACCGGGTGCGCGGCATCCTGCGGATCATCAAGCCCTGCAACCATGTGCTGAGTCTCTCCTTC
CCCATCCGGCGCGACGACGGCTCCTGGGAGGTCATCGAAGGCTACCGGGCCCAGCACAGCCAGCACCGCACG
CCCTGCAAGGGAGGTATCCGTTACAGCACTGATGTGAGTGTAGATGAAGTAAAAGCTTTGGCTTCACTGATG
ACATACAAGTGTGCAGTGGTTGATGTGCCGTTTGGGGGTGCTAAAGCTGGTGTTAAGATCAATCCCAAGAAC
TATACCGATAATGAATTGGAAAAGATCACAAGGAGGTTCACCATGGAGCTAGCAAAAAAGGGCTTTATTGGT
CCTGGCATTGATGTGCCTGCTCCAGACATGAGCACAGGTGAGCGGGAGATGTCCTGGATCGCTGATACCTAT
GCCAGCACCATAGGGCACTATGATATTAATGCACACGCCTGTGTTACTGGTAAACCCATCAGCCAAGGGGGA
ATCCATGGACGCATCTCTGCTACTGGCCGTGGTGTCTTCCATGGGATTGAAAATTTCATCAATGAAGCTTCT
TACATGAGCATTTTAGGAATGACACCAGGGTTTGGAGATAAAACATTTGTTGTTCAGGGATTTGGTAATGTG
GGCCTACACTCTATGAGATATTTACATCGTTTTGGTGCTAAATGTATTGCTGTTGGTGAGTCTGAGGGGAGT
ATATGGAATCCAGATGGTATTGACCCAAAGGAACTGGAAGACTTCAAATTGCAACATGGGTCCATTCTGGGC
TTCCCCAAGGCAAAGCCCTATGAAGGAAGCATCTTGGAGGCCGACTGTGACATACTGATCCCAGCTGCCAGT
GAGAAGCAGTTGACCAAATCCAACGCACCCAGAGTCAAAGCCAAGATCATTGCTGAAGGTGCCAATGGGCCA
ACAACTCCAGAAGCTGACAAGATCTTCCTGGAGAGAAACATTATGGTTATTCCAGATCTCTACTTGAATGCT
GGAGGAGTGACAGTATCTTACTTTGAGTGGCTGAAGAATCTAAATCATGTCAGCTATGGCCGTTTGACCTTC
AAATATGAAAGGGATTCTAACTACCACTTGCTCATGTCTGTTCAAGAGAGTTTAGAAAGAAAATTTGGAAAG
CATGGTGGAACTATTCCCATTGTACCCACGGCAGAGTTCCAAGACAGGATATCGGGTGCATCTGAGAAAGAC
ATCGTGCACTCTGGCTTGGCATACACAATGGAGCGTTCTGCCAGGCAAATTATGCGCACAGCCATGAAGTAT
AACCTGGGATTGGACCTGAGAACAGCTGCCTATGTTAATGCCATTGAGAAAGTCTTCAAAGTGTACAATGAA
GCTGGTGTGACCTTCACATAG
>NM_005271.5/Homo sapiens
ATGTACCGCTACCTGGGCGAAGCGCTGTTGCTGTCCCGGGCCGGGCCCGCTGCCCTGGGCTCGGCGTCCGCC
GACTCGGCCGCGTTGCTGGGCTGGGCCCGGGGACAGCCCGCCGCCGCCCCGCAGCCGGGGCTGGCATTGGCC
GCCCGGCGCCACTACAGCGAGGCGGTGGCCGACCGCGAGGACGACCCCAACTTCTTCAAGATGGTGGAGGGC
TTCTTCGATCGCGGCGCCAGCATCGTGGAGGACAAGCTGGTGGAGGACCTGAGGACCCGGGAGAGCGAGGAG
CAGAAGCGGAACCGGGTGCGCGGCATCCTGCGGATCATCAAGCCCTGCAACCATGTGCTGAGTCTCTCCTTC
CCCATCCGGCGCGACGACGGCTCCTGGGAGGTCATCGAAGGCTACCGGGCCCAGCACAGCCAGCACCGCACG
CCCTGCAAGGGAGGTATCCGTTACAGCACTGATGTGAGTGTAGATGAAGTAAAAGCTTTGGCTTCTCTGATG
ACATACAAGTGTGCAGTGGTTGATGTGCCGTTTGGGGGTGCTAAAGCTGGTGTTAAGATCAATCCCAAGAAC
TATACTGATAATGAATTGGAAAAGATCACAAGGAGGTTCACCATGGAGCTAGCAAAAAAGGGCTTTATTGGT
CCTGGCATTGATGTGCCTGCTCCAGACATGAGCACAGGTGAGCGGGAGATGTCCTGGATCGCTGATACCTAT
GCCAGCACCATAGGGCACTATGATATTAATGCACACGCCTGTGTTACTGGTAAACCCATCAGCCAAGGGGGA
ATCCATGGACGCATCTCTGCTACTGGCCGTGGTGTCTTCCATGGGATTGAAAATTTCATCAATGAAGCTTCT
TACATGAGCATTTTAGGAATGACACCAGGGTTTGGAGATAAAACATTTGTTGTTCAGGGATTTGGTAATGTG
GGCCTACACTCTATGAGATATTTACATCGTTTTGGTGCTAAATGTATTGCTGTTGGTGAGTCTGATGGGAGT
ATATGGAATCCAGATGGTATTGACCCAAAGGAACTGGAAGACTTCAAATTGCAACATGGGTCCATTCTGGGC
TTCCCCAAGGCAAAGCCCTATGAAGGAAGCATCTTGGAGGCCGACTGTGACATACTGATCCCAGCTGCCAGT
GAGAAGCAGTTGACCAAATCCAACGCACCCAGAGTCAAAGCCAAGATCATTGCTGAAGGTGCCAATGGGCCA
ACAACTCCAGAAGCTGACAAGATCTTCCTGGAGAGAAACATTATGGTTATTCCAGATCTCTACTTGAATGCT
GGAGGAGTGACAGTATCTTACTTTGAGTGGCTGAAGAATCTAAATCATGTCAGCTATGGCCGTTTGACCTTC
AAATATGAAAGGGATTCTAACTACCACTTGCTCATGTCTGTTCAAGAGAGTTTAGAAAGAAAATTTGGAAAG
CATGGTGGAACTATTCCCATTGTACCCACGGCAGAGTTCCAAGACAGGATATCGGGTGCATCTGAGAAAGAC
ATCGTGCACTCTGGCTTGGCATACACAATGGAGCGTTCTGCCAGGCAAATTATGCGCACAGCCATGAAGTAT
AACCTGGGATTGGACCTGAGAACAGCTGCCTATGTTAATGCCATTGAGAAAGTCTTCAAAGTGTACAATGAA
GCTGGTGTGACCTTCACATAG

>Vindija 33.19
ATGTACCGCTACCTGGGCGAAGCGCTGTTGCTGTCCCGGGCCGGGCCCGCTGCCCTGGGCTCGGCGTCCGCC
GACTCGGCCGCGTTGCTGGGCTGGGCCCGGGGACAGCCCGCCGCCGCCCCGCAGCCGGGGCTGGCATTGGCC
GCCCGGCGCCACTACAGCGAGGCGGTGGCCGACCGCGAGGACGACCCCAACTTCTTCAAGATGGTGGAGGGC
TTCTTCGATCGCGGCGCCAGCATCGTGGAGGACAAGCTGGTGGAGGACCTGAGGACCCGGGAGAGCGAGGAG
CAGAAGCGGAACCGGGTGCGCGGCATCCTGCGGATCATCAAGCCCTGCAACCATGTGCTGAGTCTCTCCTTC
CCCATCCGGCGCGACGACGGCTCCTGGGAGGTCATCGAAGGCTACCGGGCCCAGCACAGCCAGCACCGCACG
CCCTGCAAGGGAGGTATCCGTTACAGCACTGATGTGAGTGTAGATGAAGTAAAAGCTTTGGCTTCTCTGATG
ACATACAAGTGTGCAGTGGTTGATGTGCCGTTTGGGGGTGCTAAAGCTGGTGTTAAGATCAATCCCAAGAAC
TATACTGATAATGAATTGGAAAAGATCACAAGGAGGTTCACCATGGAGCTAGCAAAAAAGGGCTTTATTGGT
CCTGGCATTGATGTGCCTGCTCCAGACATGAGCACAGGTGAGCGGGAGATGTCCTGGATCGCTGATACCTAT
GCCAGCACCATAGGGCACTATGATATTAATGCACACGCCTGTGTTACTGGTAAACCCATCAGCCAAGGGGGA
ATCCATGGACGCATCTCTGCTACTGGCCGTGGTGTCTTCCATGGGATTGAAAATTTCATCAATGAAGCTTCT
TACATGAGCATTTTAGGAATGACACCAGGGTTTGGAGATAAAACATTTGTTGTTCAGGGATTTGGTAATGTG
GGCCTACACTCTATGAGATATTTACATCGTTTTGGTGCTAAATGTATTGCTGTTGGTGAGTCTGATGGGAGT
ATATGGAATCCAGATGGTATTGACCCAAAGGAACTGGAAGACTTCAAATTGCAACATGGGTCCATTCTGGGC
TTCCCCAAGGCAAAGCCCTATGAAGGAAGCATCTTGGAGGCCGACTGTGACATACTGATCCCAGCTGCCAGT
GAGAAGCAGTTGACCAAATCCAACGCACCCAGAGTCAAAGCCAAGATCATTGCTGAAGGTGCCAATGGGCCA
ACAACTCCAGAAGCTGACAAGATCTTCCTGGAGAGAAACATTATGGTTATTCCAGATCTCTACTTGAATGCT
GGAGGAGTGACAGTATCTTACTTTGAGTGGCTGAAGAATCTAAATCATGTCAGCTATGGCCGTTTGACCTTC
AAATATGAAAGGGATTCTAACTACCACTTGCTCATGTCTGTTCAAGAGAGTTTAGAAAGAAAATTTGGAAAG
CATGGTGGAACTATTCCCATTGTACCCACGGCAGAGTTCCAAGACAGGATATCGGGTGCATCTGAGAAAGAC
ATCGTGCACTCTGGCTTGGCATACACAATGGAGCGTTCTGCCAGGCAAATTATGCGCACAGCCATGAAGTAT
AACCTGGGATTGGACCTGAGAACAGCTGCCTATGTTAATGCCATTGAGAAAGTCTTCAAAGTGTACAATGAA
GCTGGTGTGACCTTCACATAG
>Chagyrskaya 8
ATGTACCGCTACCTGGGCGAAGCGCTGTTGCTGTCCCGGGCCGGGCCCGCTGCCCTGGGCTCGGCGTCCGCC
GACTCGGCCGCGTTGCTGGGCTGGGCCCGGGGACAGCCCGCCGCCGCCCCGCAGCCGGGGCTGGCATTGGCC
GCCCGGCGCCACTACAGCGAGGCGGTGGCCGACCGCGAGGACGACCCCAACTTCTTCAAGATGGTGGAGGGC
TTCTTCGATCGCGGCGCCAGCATCGTGGAGGACAAGCTGGTGGAGGACCTGAGGACCCGGGAGAGCGAGGAG
CAGAAGCGGAACCGGGTGCGCGGCATCCTGCGGATCATCAAGCCCTGCAACCATGTGCTGAGTCTCTCCTTC
CCCATCCGGCGCGACGACGGCTCCTGGGAGGTCATCGAAGGCTACCGGGCCCAGCACAGCCAGCACCGCACG
CCCTGCAAGGGAGGTATCCGTTACAGCACTGATGTGAGTGTAGATGAAGTAAAAGCTTTGGCTTCTCTGATG
ACATACAAGTGTGCAGTGGTTGATGTGCCGTTTGGGGGTGCTAAAGCTGGTGTTAAGATCAATCCCAAGAAC
TATACTGATAATGAATTGGAAAAGATCACAAGGAGGTTCACCATGGAGCTAGCAAAAAAGGGCTTTATTGGT
CCTGGCATTGATGTGCCTGCTCCAGACATGAGCACAGGTGAGCGGGAGATGTCCTGGATCGCTGATACCTAT
GCCAGCACCATAGGGCACTATGATATTAATGCACACGCCTGTGTTACTGGTAAACCCATCAGCCAAGGGGGA
ATCCATGGACGCATCTCTGCTACTGGCCGTGGTGTCTTCCATGGGATTGAAAATTTCATCAATGAAGCTTCT
TACATGAGCATTTTAGGAATGACACCAGGGTTTGGAGATAAAACATTTGTTGTTCAGGGATTTGGTAATGTG
GGCCTACACTCTATGAGATATTTACATCGTTTTGGTGCTAAATGTATTGCTGTTGGTGAGTCTGATGGGAGT
ATATGGAATCCAGATGGTATTGACCCAAAGGAACTGGAAGACTTCAAATTGCAACATGGGTCCATTCTGGGC
TTCCCCAAGGCAAAGCCCTATGAAGGAAGCATCTTGGAGGCCGACTGTGACATACTGATCCCAGCTGCCAGT
GAGAAGCAGTTGACCAAATCCAACGCACCCAGAGTCAAAGCCAAGATCATTGCTGAAGGTGCCAATGGGCCA
ACAACTCCAGAAGCTGACAAGATCTTCCTGGAGAGAAACATTATGGTTATTCCAGATCTCTACTTGAATGCT
GGAGGAGTGACAGTATCTTACTTTGAGTGGCTGAAGAATCTAAATCATGTCAGCTATGGCCGTTTGACCTTC
AAATATGAAAGGGATTCTAACTACCACTTGCTCATGTCTGTTCAAGAGAGTTTAGAAAGAAAATTTGGAAAG
CATGGTGGAACTATTCCCATTGTACCCACGGCAGAGTTCCAAGACAGGATATCGGGTGCATCTGAGAAAGAC
ATCGTGCACTCTGGCTTGGCATACACAATGGAGCGTTCTGCCAGGCAAATTATGCGCACAGCCATGAAGTAT
AACCTGGGATTGGACCTGAGAACAGCTGCCTATGTTAATGCCATTGAGAAAGTCTTCAAAGTGTACAATGAA
GCTGGTGTGACCTTCACATAG
>Altai Neandertal
ATGTACCGCTACCTGGGCGAAGCGCTGTTGCTGTCCCGGGCCGGGCCCGCTGCCCTGGGCTCGGCGTCCGCC
GACTCGGCCGCGTTGCTGGGCTGGGCCCGGGGACAGCCCGCCGCCGCCCCGCAGCCGGGGCTGGCATTGGCC
GCCCGGCGCCACTACAGCGAGGCGGTGGCCGACCGCGAGGACGACCCCAACTTCTTCAAGATGGTGGAGGGC
TTCTTCGATCGCGGCGCCAGCATCGTGGAGGACAAGCTGGTGGAGGACCTGAGGACCCGGGAGAGCGAGGAG
CAGAAGCGGAACCGGGTGCGCGGCATCCTGCGGATCATCAAGCCCTGCAACCATGTGCTGAGTCTCTCCTTC
CCCATCCGGCGCGACGACGGCTCCTGGGAGGTCATCGAAGGCTACCGGGCCCAGCACAGCCAGCACCGCACG
CCCTGCAAGGGAGGTATCCGTTACAGCACTGATGTGAGTGTAGATGAAGTAAAAGCTTTGGCTTCTCTGATG
ACATACAAGTGTGCAGTGGTTGATGTGCCGTTTGGGGGTGCTAAAGCTGGTGTTAAGATCAATCCCAAGAAC
TATACTGATAATGAATTGGAAAAGATCACAAGGAGGTTCACCATGGAGCTAGCAAAAAAGGGCTTTATTGGT
CCTGGCATTGATGTGCCTGCTCCAGACATGAGCACAGGTGAGCGGGAGATGTCCTGGATCGCTGATACCTAT
GCCAGCACCATAGGGCACTATGATATTAATGCACACGCCTGTGTTACTGGTAAACCCATCAGCCAAGGGGGA
ATCCATGGACGCATCTCTGCTACTGGCCGTGGTGTCTTCCATGGGATTGAAAATTTCATCAATGAAGCTTCT
TACATGAGCATTTTAGGAATGACACCAGGGTTTGGAGATAAAACATTTGTTGTTCAGGGATTTGGTAATGTG
GGCCTACACTCTATGAGATATTTACATCGTTTTGGTGCTAAATGTATTGCTGTTGGTGAGTCTGATGGGAGT
ATATGGAATCCAGATGGTATTGACCCAAAGGAACTGGAAGACTTCAAATTGCAACATGGGTCCATTCTGGGC
TTCCCCAAGGCAAAGCCCTATGAAGGAAGCATCTTGGAGGCCGACTGTGACATACTGATCCCAGCTGCCAGT
GAGAAGCAGTTGACCAAATCCAACGCACCCAGAGTCAAAGCCAAGATCATTGCTGAAGGTGCCAATGGGCCA
ACAACTCCAGAAGCTGACAAGATCTTCCTGGAGAGAAACATTATGGTTATTCCAGATCTCTACTTGAATGCT
GGAGGAGTGACAGTATCTTACTTTGAGTGGCTGAAGAATCTAAATCATGTCAGCTATGGCCGTTTGACCTTC
AAATATGAAAGGGATTCTAACTACCACTTGCTCATGTCTGTTCAAGAGAGTTTAGAAAGAAAATTTGGAAAG
CATGGTGGAACTATTCCCATTGTACCCACGGCAGAGTTCCAAGACAGGATATCGGGTGCATCTGAGAAAGAC
ATCGTGCACTCTGGCTTGGCATACACAATGGAGCGTTCTGCCAGGCAAATTATGCGCACAGCCATGAAGTAT
AACCTGGGATTGGACCTGAGAACAGCTGCCTATGTTAATGCCATTGAGAAAGTCTTCAAAGTGTACAATGAA
GCTGGTGTGACCTTCACATAG
>Denisova 3
ATGTACCGCTACCTGGGCGAAGCGCTGTTGCTGTCCCGGGCCGGGCCCGCTGCCCTGGGCTCGGCGTCCGCC
GACTCGGCCGCGTTGCTGGGCTGGGCCCGGGGACAGCCCGCCGCCGCCCCGCAGCCGGGGCTGGCATTGGCC
GCCCGGCGCCACTACAGCGAGGCGGTGGCCGACCGCGAGGACGACCCCAACTTCTTCAAGATGGTGGAGGGC
TTCTTCGATCGCGGCGCCAGCATCGTGGAGGACAAGCTGGTGGAGGACCTGAGGACCCGGGAGAGCGAGGAG
CAGAAGCGGAACCGGGTGCGCGGCATCCTGCGGATCATCAAGCCCTGCAACCACGTGCTGAGTCTCTCCTTC
CCCATCCGGCGCGACAACGGCTCCTGGGAGGTCATCGAAGGCTACCGGGCCCAGCACAGCCAGCACCGCACG
CCCTGCAAGGGAGGTATCCGTTACAGCACCGATGTGAGTGTAGATGAAGTAAAAGCTTTGGCTTCTCTGATG
ACATACAAGTGTGCAGTGGTTGACGTGCCGTTTGGGGGTGCTAAAGCTGGTGTTAAGATCAATCCCAAGAAC
TATACTGATAATGAATTGGAAAAGATCACAAGGAGGTTCACCATGGAGCTAGCAAAAAAGGGCTTTATTGGT
CCTGGCATTGATGTGCCTGCTCCAGACATGAGCACAGGTGAGCGGGAGATGTCCTGGATCGCTGATACCTAT
GCCAGCACCATAGGGCACTATGATATTAATGCACACGCCTGTGTTACTGGCAAACCCATCAGCCAAGGGGGA
ATCCATGGACGCATCTCTGCTACTGGCCGTGGTGTCTTCCATGGGATTGAAAATTTCATCAATGAAGCTTCT
TACATGAGCATTTTAGGAATGACACCAGGGTTTGGAGATAAAACCTTTGTTGTTCAGGGATTTGGTAATGTG
GGCCTGCACTCTATGAGATATTTACATCGTTTTGGTGCTAAATGTATTGCTGTTGGTGAGTCTGATGGGAGT
ATATGGAATCCAGATGGTATTGACCCAAAGGAACTGGAAGACTTCAAATTGCAACATGGGTCCATTCTGGGC
TTCCCCAAGGCAAAGCCCTATGAAGGAAGCATCTTGGAGGCCGACTGTGACATACTGATCCCAGCTGCCAGT
GAGAAGCAGTTGACCAAATCCAGCGCACCCAGAGTCAAAGCCAAGATCATTGCTGAAGGTGCCAATGGGCCA
ACAACTCCAGAAGCTGACAAGATCTTCCTGAAGAGAAACATTATGGTTATTCCAGATCTCTACTTGAATGCT
GGAGGAGTGACAGTATCTTACTTTGAGTGGCTGAAGAATCTAAATCATGTCAGCTATGGCCGTTTGACCTTC
AAATATGAAAGGGATTCTAACTACCACTTGCTCATGTCTGTTCAAGAGAGTTTAGAAAGAAAATTTGGAAAG
CATGGTGGAACTATTCCCATTGTACCCACAGCAGAGTTCCAAGACAGGATATCGGGTGCATCTGAGAAAGAC
ATCGTGCACTCTGGCTTGGCATACACAATGGAGCGTTCTGCCAGGCAAATTATGCGCACAGCCATGAAGTAT
AACCTGGGATTGGACCTGAGAACAGCTGCCTATGTTAATGCCATTGAGAAAGTCTTCAAAGTGTACAATGAA
GCTGGTGTGACCTTCACATAG
